# Supplementary material for: Rapidly evolving genetic features for desert adaptations in Stipagrostis pennata
Source: BMC Genomics. 2021 Nov 23;22:846. doi: 10.1186/s12864-021-08124-w (PMC8609760; doi:10.1186/s12864-021-08124-w)
Supplement: Supplementary file 2 — Additional file 2 [file 12864_2021_8124_MOESM2_ESM.xls]

## Sheet: Table_S1
Table S2: Annotation results of 38 rapidly evolving genes in Stipagrostis pennata
Gene ID	Length(bp)	NR ID	NR Description	NT ID	KO Name	Swissprot ID	Gene Ontology Biological Pathway	BP Description	Gene Ontology Cellular Component	CC Description	Gene Ontology Molecular Function	MF Description	KOG ID
i1_LQ_SP_c20374/f1p0/1806	1815	XP_004981821.1	PREDICTED: magnesium transporter MRS2-I [Setaria italica]	XM_004981764.3	MRS2, MFM1	sp|B8AJT9|MRS2I_ORYSI	GO:0055085//GO:0006810//GO:0030001	transmembrane transport//transport//metal ion transport	GO:0016021//GO:0016020	integral component of membrane//membrane	GO:0046873	metal ion transmembrane transporter activity	At5g64560
i1_LQ_SP_c21063/f1p1/1812	1817	OEL24621.1	Serine carboxypeptidase II-3 [Dichanthelium oligosanthes]	XM_012844009.2	SCPL-II	sp|P52711|CBP23_HORVU	GO:0006508//GO:0006508//GO:0006858	proteolysis//proteolysis//extracellular transport	--	--	GO:0004185//GO:0004185	serine-type carboxypeptidase activity//serine-type carboxypeptidase activity	At3g63470
i1_LQ_SP_c42905/f2p7/1204	1209	XP_015628899.1	PREDICTED: ACD11 homolog protein [Oryza sativa Japonica Group]	FP092832.1	-	sp|Q8L7U7|ACDH_ARATH	GO:0046836	glycolipid transport	GO:0005737	cytoplasm	GO:0017089//GO:0051861	glycolipid transporter activity//glycolipid binding	At4g39670
i1_LQ_SP_c12745/f1p2/1893	1895	XP_004961057.1	PREDICTED: RNA polymerase sigma factor sigE, chloroplastic/mitochondrial [Setaria italica]	XM_004961000.3	SIGMA70	sp|Q9ZNX9|SIGE_ARATH	GO:0006355//GO:0006352//GO:0006355//GO:0006352	regulation of transcription, DNA-templated//DNA-templated transcription, initiation//regulation of transcription, DNA-templated//DNA-templated transcription, initiation	--	--	GO:0003677//GO:0016987//GO:0003700//GO:0016987//GO:0003677//GO:0003700	DNA binding//sigma factor activity//transcription factor activity, sequence-specific DNA binding//sigma factor activity//DNA binding//transcription factor activity, sequence-specific DNA binding	--
i1_LQ_SP_c25647/f1p28/1423	1423	OEL25185.1	putative carboxylesterase 18 [Dichanthelium oligosanthes]	XM_002449244.1	-	sp|Q9LT10|CXE18_ARATH	GO:0008152	metabolic process	--	--	GO:0016787	hydrolase activity	At5g23530
i2_LQ_SP_c140895/f1p0/2177	2178	OEL16242.1	Calmodulin-binding protein 60 B [Dichanthelium oligosanthes]	XM_004967978.1	-	sp|Q9C9T2|SARD1_ARATH	GO:0006950	response to stress	--	--	GO:0005516	calmodulin binding	--
i1_LQ_SP_c27282/f1p3/1335	1339	XP_015612385.1	PREDICTED: DNA-directed RNA polymerases II, IV and V subunit 3 [Oryza sativa Japonica Group]	FP091675.1	RPB3, POLR2C	sp|Q39211|NRPB3_ARATH	GO:0006351//GO:0006351	transcription, DNA-templated//transcription, DNA-templated	--	--	GO:0046983//GO:0003899//GO:0046983//GO:0003899	protein dimerization activity//DNA-directed 5'-3' RNA polymerase activity//protein dimerization activity//DNA-directed 5'-3' RNA polymerase activity	At2g15430
i1_HQ_SP_c39017/f6p8/1946	1946	KXG38133.1	hypothetical protein SORBI_001G185500 [Sorghum bicolor]	XM_004982480.3	TC.MATE, SLC47A, norM, mdtK, dinF	sp|Q9LVD9|DTX40_ARATH	GO:0006855//GO:0055085	drug transmembrane transport//transmembrane transport	GO:0016020	membrane	GO:0015297//GO:0015238	antiporter activity//drug transmembrane transporter activity	At3g21690
i2_HQ_SP_c2599/f3p4/2362	2361	XP_004979024.1	PREDICTED: protein NRT1/ PTR FAMILY 4.4-like [Setaria italica]	XM_004978967.2	-	sp|Q56XQ6|PTR15_ARATH	GO:0006810	transport	GO:0016020	membrane	GO:0005215	transporter activity	At1g59740
i1_HQ_SP_c17579/f4p1/1712	1717	XP_004977019.1	PREDICTED: haloalkane dehalogenase [Setaria italica]	XM_004976962.2	-	--	--	--	--	--	--	--	At1g52510
i3_LQ_SP_c5210/f1p3/3696	3730	XP_004985737.1	PREDICTED: uncharacterized protein LOC101773518 isoform X1 [Setaria italica]	XM_004985680.2	-	--	--	--	--	--	--	--	--
i3_LQ_SP_c31021/f1p0/3268	3278	KQL07603.1	hypothetical protein SETIT_0003272mg, partial [Setaria italica]	XM_004970424.1	ATPeV0A, ATP6N	sp|Q8RWZ7|VHAA1_ARATH	GO:0015991//GO:0015991//GO:0007606	ATP hydrolysis coupled proton transport//ATP hydrolysis coupled proton transport//sensory perception of chemical stimulus	GO:0033179//GO:0016021//GO:0033179	proton-transporting V-type ATPase, V0 domain//integral component of membrane//proton-transporting V-type ATPase, V0 domain	GO:0015078//GO:0015078//GO:0004930	hydrogen ion transmembrane transporter activity//hydrogen ion transmembrane transporter activity//G-protein coupled receptor activity	At2g28520
i0_LQ_SP_c1757/f1p0/886	891	OEL25928.1	hypothetical protein BAE44_0013051 [Dichanthelium oligosanthes]	FP094541.1	-	sp|Q9FYB5|DNJ11_ARATH	--	--	--	--	--	--	At2g17880
i2_LQ_SP_c13818/f1p0/2287	2321	OEL25449.1	Protein RETICULATA-RELATED 3, chloroplastic [Dichanthelium oligosanthes]	FP092161.1	-	sp|Q9C9Z2|RER3_ARATH	--	--	--	--	--	--	--
i2_LQ_SP_c103364/f1p3/2146	2148	XP_004970622.1	PREDICTED: uncharacterized protein LOC101760316 [Setaria italica]	XM_004970565.3	-	--	--	--	--	--	--	--	--
i3_LQ_SP_c20402/f1p51/3115	3129	XP_002441651.1	hypothetical protein SORBIDRAFT_08g000220 [Sorghum bicolor]	XM_004977605.3	GLCAK	sp|Q93ZC9|GLAK1_ARATH	--	--	--	--	GO:0005524	ATP binding	--
i3_LQ_SP_c2885/f2p6/3656	3676	CCI55350.1	PH01B019A14.19 [Phyllostachys edulis]	XM_012847880.2	FLS2	sp|Q9FL28|FLS2_ARATH	GO:0006468//GO:0006468	protein phosphorylation//protein phosphorylation	--	--	GO:0005524//GO:0005515//GO:0004672//GO:0005524//GO:0004672	ATP binding//protein binding//protein kinase activity//ATP binding//protein kinase activity	--
i2_LQ_SP_c142457/f1p1/2984	3007	XP_004976778.1	PREDICTED: ent-kaur-16-ene synthase, chloroplastic-like [Setaria italica]	XM_004976722.2	E4.2.3.19	sp|Q0JA82|KS1_ORYSJ	GO:0008152//GO:0008152	metabolic process//metabolic process	--	--	GO:0016829//GO:0003824//GO:0010333//GO:0000287//GO:0010333//GO:0016829	lyase activity//catalytic activity//terpene synthase activity//magnesium ion binding//terpene synthase activity//lyase activity	--
i3_LQ_SP_c40517/f1p2/3988	3985	XP_002458850.1	hypothetical protein SORBIDRAFT_03g041440 [Sorghum bicolor]	XM_002458805.1	UBLCP1	sp|Q8W3M6|UBCP_ARATH	--	--	--	--	GO:0005515	protein binding	Hs21450802_2
i1_LQ_SP_c38528/f1p0/1897	1883	XP_002456232.1	hypothetical protein SORBIDRAFT_03g032540 [Sorghum bicolor]	XM_004969649.2	E2.3.1.97, NMT	sp|Q9LTR9|NMT1_ARATH	--	--	--	--	GO:0004379	glycylpeptide N-tetradecanoyltransferase activity	At5g57020
i2_LQ_SP_c78940/f1p4/2243	2244	OEL25683.1	AAA-ATPase [Dichanthelium oligosanthes]	XM_004982533.2	-	sp|F4IJ77|AATP4_ARATH	GO:0006310//GO:0006281//GO:0006260	DNA recombination//DNA repair//DNA replication	--	--	GO:0003724//GO:0003723//GO:0004003//GO:0003677//GO:0003678//GO:0016887//GO:0005524//GO:0009378	RNA helicase activity//RNA binding//ATP-dependent DNA helicase activity//DNA binding//DNA helicase activity//ATPase activity//ATP binding//four-way junction helicase activity	At2g46620
i2_LQ_SP_c160158/f1p2/2020	2024	XP_002465537.1	hypothetical protein SORBIDRAFT_01g040770 [Sorghum bicolor]	XM_004984913.3	-	sp|Q9S752|LOFG2_ARATH	--	--	--	--	GO:0005515//GO:0003723//GO:0008270	protein binding//RNA binding//zinc ion binding	At3g09770
i1_LQ_SP_c37600/f1p3/1499	1499	XP_015624618.1	PREDICTED: homoserine kinase [Oryza sativa Japonica Group]	FP095411.1	thrB1	sp|Q8L7R2|KHSE_ARATH	--	--	GO:0030430	host cell cytoplasm	GO:0005524	ATP binding	At2g17265
i1_LQ_SP_c42991/f2p0/1304	1301	XP_004979133.1	PREDICTED: ER membrane protein complex subunit 10 [Setaria italica]	XM_012847967.1	-	--	--	--	--	--	--	--	At1g65270
i1_LQ_SP_c44906/f1p0/1248	1243	XP_003574041.1	PREDICTED: cyanate hydratase [Brachypodium distachyon]	FP093307.1	cynS	sp|C5WYI7|CYNS_SORBI	GO:0009439	cyanate metabolic process	--	--	--	--	--
i4_LQ_SP_c13257/f1p1/4721	4738	KQK90289.1	hypothetical protein SETIT_0339102mg, partial [Setaria italica]	XM_008659233.1	XDH	sp|Q6AUV1|XDH_ORYSJ	GO:0055114//GO:0055114	oxidation-reduction process//oxidation-reduction process	--	--	GO:0016491//GO:0009055//GO:0016491//GO:0051536//GO:0046872	oxidoreductase activity//electron carrier activity//oxidoreductase activity//iron-sulfur cluster binding//metal ion binding	At4g34890
i1_LQ_SP_c23380/f1p0/1551	1612	OEL17830.1	Metalloendoproteinase 1-MMP [Dichanthelium oligosanthes]	XM_004983620.3	-	sp|Q8GWW6|4MMP_ARATH	GO:0006508	proteolysis	GO:0031012	extracellular matrix	GO:0008270//GO:0004222	zinc ion binding//metalloendopeptidase activity	At2g45040
i4_LQ_SP_c5886/f1p1/4632	4634	KQL01885.1	hypothetical protein SETIT_013148mg [Setaria italica]	XM_002445482.1	-	--	--	--	--	--	--	--	--
i2_LQ_SP_c24186/f1p1/2332	2335	XP_004968530.1	PREDICTED: DEAD-box ATP-dependent RNA helicase 20 [Setaria italica]	XM_004968473.2	DDX5, DBP2	sp|Q5QMN3|RH20_ORYSJ	--	--	--	--	GO:0005524//GO:0003676//GO:0003677//GO:0016787	ATP binding//nucleic acid binding//DNA binding//hydrolase activity	At1g55150
i1_LQ_SP_c21190/f1p0/1914	1934	XP_002453922.1	hypothetical protein SORBIDRAFT_04g021490 [Sorghum bicolor]	XM_004952565.2	HSFF	sp|Q6H6Q7|HSFA3_ORYSJ	GO:0006914//GO:0051382//GO:0006355	autophagy//kinetochore assembly//regulation of transcription, DNA-templated	GO:0005634//GO:0000776	nucleus//kinetochore	GO:0003700//GO:0043565	transcription factor activity, sequence-specific DNA binding//sequence-specific DNA binding	At5g03720
i2_LQ_SP_c41646/f1p4/1891	1891	KXG20467.1	hypothetical protein SORBI_010G205200 [Sorghum bicolor]	XM_004965698.1	-	sp|Q93WP4|PEPP_ALLCE	GO:0007010	cytoskeleton organization	--	--	GO:0003779//GO:0016787//GO:0046872//GO:0003993	actin binding//hydrolase activity//metal ion binding//acid phosphatase activity	At5g34850
i1_LQ_SP_c12658/f1p0/1859	1894	XP_002453448.1	hypothetical protein SORBIDRAFT_04g006120 [Sorghum bicolor]	XM_002453403.1	lcyB, crtL1, crtY	sp|Q38933|LCYB_ARATH	GO:0006631//GO:0055114//GO:0008033	fatty acid metabolic process//oxidation-reduction process//tRNA processing	--	--	GO:0003857//GO:0016491//GO:0050660//GO:0071949	3-hydroxyacyl-CoA dehydrogenase activity//oxidoreductase activity//flavin adenine dinucleotide binding//FAD binding	--
i3_LQ_SP_c39846/f1p3/3206	3212	BAE93159.1	potassium transporter [Phragmites australis]	AB254448.1	kup	sp|Q7XIV8|HAK9_ORYSJ	GO:0071805//GO:0071805	potassium ion transmembrane transport//potassium ion transmembrane transport	GO:0016020//GO:0016020	membrane//membrane	GO:0015079//GO:0015079	potassium ion transmembrane transporter activity//potassium ion transmembrane transporter activity	--
i2_LQ_SP_c69423/f1p3/2053	2067	XP_015630421.1	PREDICTED: heat stress transcription factor A-1 [Oryza sativa Japonica Group]	XM_004980942.3	HSFF	sp|Q84T61|HSFA1_ORYSJ	GO:0006914//GO:0006355	autophagy//regulation of transcription, DNA-templated	GO:0005634	nucleus	GO:0070840//GO:0003700//GO:0008134//GO:0043565//GO:0042803	dynein complex binding//transcription factor activity, sequence-specific DNA binding//transcription factor binding//sequence-specific DNA binding//protein homodimerization activity	At1g32330
i2_LQ_SP_c5507/f1p1/2479	2484	XP_004970041.1	PREDICTED: protein tesmin/TSO1-like CXC 5 isoform X1 [Setaria italica]	XM_004969984.2	-	sp|Q9SZD1|TCX5_ARATH	--	--	--	--	--	--	At4g29000
i1_LQ_SP_c22673/f1p0/1744	1744	XP_004981432.1	PREDICTED: uncharacterized protein LOC101769052 [Setaria italica]	XM_004981375.2	-	--	--	--	--	--	--	--	--
i1_LQ_SP_c17698/f3p0/1948	1955	XP_002464380.1	hypothetical protein SORBIDRAFT_01g017230 [Sorghum bicolor]	XM_004982564.3	NIP	sp|Q9ATN1|NIP31_MAIZE	GO:0006810	transport	GO:0016020	membrane	GO:0005215	transporter activity	At4g10380
i4_LQ_SP_c2571/f1p28/4178	4211	XP_004961630.1	PREDICTED: structural maintenance of chromosomes protein 4 [Setaria italica]	XM_004961573.2	SMC4	sp|Q9FJL0|SMC4_ARATH	GO:0051276//GO:0006606	chromosome organization//protein import into nucleus	GO:0005694	chromosome	GO:0005515//GO:0005524	protein binding//ATP binding	At5g48600
